# Supplementary material for: Adjuvant Radiotherapy Significantly Increases Neck Control and Survival in Early Oral Cancer Patients with Solitary Nodal Involvement: A National Cancer Registry Database Analysis
Source: Cancers (Basel). 2021 Jul 26;13(15):3742. doi: 10.3390/cancers13153742 (PMC8345217; doi:10.3390/cancers13153742)
Supplement: Supplementary file 1 [file cancers-13-03742-s001.zip]

Archive with 1 entries (1 files):
- cancers-1254997-supplementary.pdf
